# Supplementary material for: Preparation, Characterization and Application of Epitaxial Grown BiOBr (110) Film on ZnFe2O4 Surface with Enhanced Photocatalytic Fenton Oxidation Properties
Source: Nanomaterials (Basel). 2022 Apr 28;12(9):1508. doi: 10.3390/nano12091508 (PMC9105623; doi:10.3390/nano12091508)
Supplement: Supplementary file 1 [file nanomaterials-12-01508-s001.zip]

Archive with 1 entries (1 files):
- nanomaterials-1666382-supplementary.pdf
